# Supplementary material for: Cardiovascular Characteristics and Outcomes of Young Patients with COVID-19
Source: J Cardiovasc Dev Dis. 2021 Nov 26;8(12):165. doi: 10.3390/jcdd8120165 (PMC8704739; doi:10.3390/jcdd8120165)
Supplement: Supplementary file 1 [file jcdd-08-00165-s001.zip]

Archive with 1 entries (1 files):
- jcdd-1416921-supplementary.pdf
